# Supplementary material for: Prevalence and associated factors of anemia during pregnancy at a tertiary hospital in Zambia
Source: PLoS One. 2025 Jul 17;20(7):e0327801. doi: 10.1371/journal.pone.0327801 (PMC12270163; doi:10.1371/journal.pone.0327801)
Supplement: S2 Dataset — (XLSX) [file pone.0327801.s002.xlsx]

## Sheet: Prevalence of anemia and ass...
Religion /Catholic=0,protestant=1	occupation_Formal1_informal2_unemployed3	Number of children	Parity_code	parity_code_1	Gravidity	gravidity_code	gravidity_code_1	Birth interval	Birth interval=Less 2, 2ormore_code	Trimester	Ahx of abnormal mx bleeding	Ahx of abnormal mx bleeding /Yes	Ahx of abnormal mx bleeding /No	Hx of abortions	Hx of abortions /Yes1,no0_code	Hx of contraceptive	Hx of contraceptive /Yes1,NO_code2	Hx of antepartum	Hx of antepartum /Yes=1,no0	Hx of postpartum	Hx of postpartum /Yes=1,no0	Hx of c/s	Hx of c/s /Yes=1,no0	Medical condition	Medicalcondition_	Medical condition_code1_yes1,No2	Hx of deworming	Hx of deworming /Yes=1	Hx of malaria prophylaxis	Hx of malaria prophylaxis /Yes=1	2ndHb	2nd McV	2ndhct	Anemia_1_non anemia_0	catergorical_anemia_mild1_moderate_2_severe_3	mild anemia	moderate anemia	severe anemia	Drug hx	Drug hx /Hematics=1,No2	Drug hx /Others
1	2	2	low multiparity	2	3	multigravida	2	2 or more	2	3	No	0	1	No	0	No	2	No	0	No	0	No	0	Rvd-R	Rvd-R	1	Yes	1	No	0	12.6	81	20	0	1	1	0	0	Hematics Others	1	1
1	3	0	nulliparity	1	1	primigravida	1	Less 2	1	3	No	0	1	No	0	Yes	1	No	0	Yes	1	No	0	Nil	none	2	Yes	1	Yes	1	11.4	87	20	0		0	0	0	Hematics Others	1	1
1	2	3	low multiparity	2	4	multigravida	2	2 or more	2	3	No	0	1	No	0	Yes	1	No	0	No	0	No	0	RVD-R	Rvd-R	1	No	0	No	0	12.6	80	17	0		0	0	0	Hematics Others	1	1
1	3	3	low multiparity	2	4	multigravida	2	2 or more	2	3	No	0	1	No	0	Yes	1	No	0	No	0	No	0	Nill	none	2	Yes	1	No	0	11.5	85	37	0		0	0	0	Others	0	1
1	3	0	nulliparity	1	1	primigravida	1	Less 2	1	3	No	0	1	No	0	No	2	No	0	No	0	No	0	Nill	none	2	Yes	1	Yes	1	11.4	78	21	0		0	0	0	Hematics	1	0
1	3	0	nulliparity	1	1	primigravida	1	Less 2	1	3	No	0	1	No	0	No	2	No	0	No	0	No	0	Nill	none	2	Yes	1	Yes	1	11.2	81	34	0		0	0	0	Hematics	1	0
1	2	1	low multiparity	2	2	multigravida	2	2 or more	2	3	No	0	1	No	0	Yes	1	No	0	No	0	Yes	1	Nill	none	2	Yes	1	Yes	1	8.6	86	21	1	2	0	1	0	Hematics	1	0
1	3	1	low multiparity	2	3	multigravida	2	2 or more	2	3	No	0	1	Yes	1	Yes	1	No	0	No	0	No	0	Nill	none	2	Yes	1	Yes	1	13.4	96	31.9	0		0	0	0	Hematics	1	0
1	3	1	low multiparity	2	2	multigravida	2	2 or more	2	3	No	0	1	No	0	No	2	No	0	No	0	Yes	1	Nill	none	2	Yes	1	Yes	1	13.9	85	36.7	0		0	0	0	Hematics	1	0
1	3	0	nulliparity	1	1	primigravida	1	Less 2	1	3	Yes	1	0	No	0	No	2	No	0	No	0	No	0	Nill	none	2	Yes	1	Yes	1	11.8	91	7	0		0	0	0	Hematics	1	0
1	3	1	low multiparity	2	2	multigravida	2	2 or more	2	3	No	0	1	No	0	Yes	1			No	0	No	0	Nill	none	2	No	0	No	0	7.2	64.6	26.7	1	2	0	1	0	Hematics	1	0
1	1	4	low multiparity	2	5	multigravida	2	2 or more	2	1	Yes	1	0	No	0	No	2	No	0	No	0	No	0	Nill	none	2	No	0	No	0	13	93	33.4	0		0	0	0	Hematics	1	0
1	3	0	nulliparity	1	1	primigravida	1	Less 2	1	3	No	0	1	No	0	No	2	No	0	No	0	No	0	Nill	none	2	No	0	No	0	9.5	90	22.4	1	2	0	1	0	Hematics	1	0
1	3	4	low multiparity	2	5	multigravida	2	2 or more	2	3	No	0	1	No	0	No	2	No	0	No	0	No	0	Nil	none	2	Yes	1	Yes	1	12.2	88	37.1	0		0	0	0	Hematics	1	0
1	2	1	low multiparity	2	2	multigravida	2	2 or more	2	3	No	0	1	No	0	No	2	No	0	No	0	No	0	Rvd-R	Rvd-R	1	No	0	No	0	6.7	68	23.6	1	3	0	0	3	Hematics	1	0
1	3	1	low multiparity	2	2	multigravida	2	2 or more	2	3	No	0	1	No	0			No	0	No	0	No	0	RVD-R	Rvd-R	1	Yes	1	No	0	9.2	72	25.2	1	2	0	1	0	Hematics	1	0
1	3	0	nulliparity	1	1	primigravida	1	Less 2	1	3	No	0	1	No	0	No	2	No	0	No	0	No	0	Rvd-R	Rvd-R	1	No	0	No	0	10.9	93	34.4	1	1	1	0	0	Hematics Others	1	1
1	2	0	nulliparity	1	1	primigravida	1	Less 2	1	3	No	0	1	No	0	No	2	No	0	No	0	No	0	Nil	none	2	Yes	1	No	0	12.5	95.8	40.6	0		0	0	0	Hematics	1	0
1	2	2	low multiparity	2	3	multigravida	2	2 or more	2	3	No	0	1	No	0	No	2	No	0	No	0	No	0	Nill	none	2	Yes	1	No	0	11.8	92	37	0		0	0	0	Hematics	1	0
1	3	0	nulliparity	1	1	primigravida	1	Less 2	1	3	No	0	1	No	0	No	2	No	0	No	0	No	0	Nill	none	2	Yes	1	No	0	11.4	78	30.2	0		0	0	0	Hematics	1	0
1	3	0	nulliparity	1	1	primigravida	1	Less 2	1	3	No	0	1	No	0	No	2	No	0	No	0	No	0	Nill	none	2	Yes	1	No	0	11.4	87	31.4	0		0	0	0	Hematics	1	0
1	3	2	low multiparity	2	4	multigravida	2	2 or more	2	1	No	0	1	Yes	1	No	2	No	0	No	0	No	0	Nil	none	2	Yes	1	No	0	11	84	26.8	0		0	0	0	Hematics	1	0
1		3	low multiparity	2	4	multigravida	2	Less 2	1	3	No	0	1	No	0	Yes	1	No	0	No	0	No	0	Rvd-R	Rvd-R	1	No	0	No	0	9.7	70	31.4	1	2	0	1	0	Hematics	1	0
1	2	3	low multiparity	2	4	multigravida	2	2 or more	2	3	No	0	1	No	0	Yes	1	No	0	No	0	Yes	1	Nil	none	2	Yes	1	Yes	1	7	68	19.8	1	2	0	1	0	Hematics	1	0
1	2	0	nulliparity	1	1	primigravida	1	Less 2	1	3	No	0	1	No	0	No	2	No	0	No	0	No	0	Nil	none	2	Yes	1	Yes	1	10.8	107	31.8	1	1	1	0	0	Hematics	1	0
1	1	1	low multiparity	2	2	multigravida	2	2 or more	2	3	Yes	1	0	No	0	No	2	No	0	No	0	No	0	Nil	none	2			No	0	10.3	91	30.4	1	1	1	0	0	Hematics	1	0
1	2	7	grand multiparity	3	8	multigravida	2	2 or more	2	3	No	0	1	No	0	Yes	1	No	0	No	0	No	0	Nil	none	2	Yes	1	No	0	9.6	88.7	30.7	1	2	0	1	0	Hematics	1	0
1	1	0	nulliparity	1	1	primigravida	1	Less 2	1	3	No	0	1	No	0	No	2	No	0	No	0	No	0	Nil	none	2	Yes	1	No	0	11.7	90	35	0		0	0	0	Hematics	1	0
1	3	0	nulliparity	1	1	primigravida	1	Less 2	1	2	No	0	1	No	0	No	2	No	0	No	0	No	0	Nil	none	2	No	0	No	0	9.6	86	27.2	1	2	0	1	0	Hematics	1	0
1	3	0	nulliparity	1	1	primigravida	1	Less 2	1	3	No	0	1	No	0	No	2	No	0	No	0	No	0	Nil	none	2	No	0	No	0	9.7	85	25.7	1	2	0	1	0	Hematics	1	0
1	3	5	grand multiparity	3	6	multigravida	2	2 or more	2	3	No	0	1	No	0	No	2	No	0	No	0	No	0	No	none	2	Yes	1	No	0	11.8	92	28	0		0	0	0	Hematics	1	0
1	3	0	nulliparity	1	1	primigravida	1	Less 2	1	3	No	0	1	No	0	Yes	1	No	0	No	0	No	0	Nil	none	2	Yes	1	Yes	1	11.5	88	36	0		0	0	0	Hematics	1	0
1	2	1	low multiparity	2	3	multigravida	2	2 or more	2	3	No	0	1	Yes	1	Yes	1	No	0	No	0	No	0	Nil	none	2	Yes	1	Yes	1	11.6	80	29.9	0		0	0	0	Hematics Others	1	1
1	1	2	low multiparity	2	3	multigravida	2	2 or more	2	3	No	0	1	No	0	Yes	1	No	0	No	0	No	0	Nil	none	2	Yes	1	No	0	11	98.5	35.6	0		0	0	0	Hematics Others	1	1
1	1	3	low multiparity	2	4	multigravida	2	2 or more	2	1	No	0	1	No	0	Yes	1	No	0	No	0	No	0	Nil	none	2	No	0	No	0	6.6	70	19.8	1	3	0	0	3	Hematics	1	0
1	3	0	nulliparity	1	1	primigravida	1	Less 2	1	3	No	0	1	No	0	No	2	No	0	No	0	No	0	Nil	none	2	Yes	1	Yes	1	15.2	76	54	0		0	0	0	Hematics	1	0
1	3	3	low multiparity	2	4	multigravida	2	2 or more	2	2	No	0	1	No	0	Yes	1	No	0			No	0	Rvd-R	Rvd-R	1	No	0	No	0	6.1	67	17.2	1	3	0	0	3	Hematics Others	1	1
1	3	3	low multiparity	2	4	multigravida	2	2 or more	2	3	No	0	1	No	0	Yes	1	No	0	No	0	No	0	Nill	none	2	Yes	1	No	0	7.1	87	19.1	1	2	0	1	0	Hematics	1	0
1	2	1	low multiparity	2	2	multigravida	2	2 or more	2	2	No	0	1	No	0	Yes	1	No	0	No	0	No	0	Nil	none	2	No	0	Yes	1	10.9	94	31.4	1	1	1	0	0	Hematics	1	0
1	3	1	low multiparity	2	1	primigravida	1	2 or more	2	3	No	0	1	Yes	1	Yes	1	No	0	Yes	1	No	0	Nill	none	2	Yes	1	No	0	8.8	77	24.7	1	2	0	1	0	Hematics	1	0
1	3	1	low multiparity	2	3	multigravida	2	2 or more	2	3	No	0	1	No	0	Yes	1	Yes	1	No	0	No	0	Nill	none	2	Yes	1	Yes	1	4	69	12.6	1	3	0	0	3	Hematics	1	0
1	3	0	nulliparity	1	1	primigravida	1	Less 2	1	3	No	0	1	No	0	Yes	1	No	0	No	0	No	0	Nill	none	2	Yes	1	No	0	14	92	41.1	0		0	0	0	Hematics	1	0
1	3	1	low multiparity	2	3	multigravida	2	2 or more	2	3	No	0	1	Yes	1	No	2	Yes	1	No	0	No	0	Nill	none	2	Yes	1	No	0	11.6	83	31	0		0	0	0	Hematics	1	0
1	2	2	low multiparity	2	4	multigravida	2	2 or more	2	3	No	0	1	Yes	1	Yes	1	Yes	1	No	0	No	0	Nill	none	2	Yes	1	No	0	11	95	29	0		0	0	0	Hematics	1	0
1	3	1	low multiparity	2	3	multigravida	2	2 or more	2	3	No	0	1	Yes	1	No	2	No	0	No	0	No	0	Nill	none	2	Yes	1	No	0	10.1	93	28.5	1	1	1	0	0	Hematics	1	0
1	3	0	nulliparity	1	1	primigravida	1	Less 2	1	3	No	0	1	No	0	No	2	No	0	No	0	No	0	Nill	none	2	Yes	1	Yes	1	9.7	98	24.2	1	2	0	1	0	Hematics	1	0
1	3	2	low multiparity	2	5	multigravida	2	2 or more	2	1	No	0	1	Yes	1	Yes	1	No	0	No	0	No	0	Nill	none	2	No	0	No	0	11.7	94	30.4	0		0	0	0
1	3	4	low multiparity	2	5	multigravida	2	2 or more	2	3				No	0	No	2	No	0	No	0	No	0	Tuberculosis	other	1	Yes	1	Yes	1	11.1	83	30.4	0		0	0	0	Hematics Others	1	1
1	3	0	nulliparity	1	1	primigravida	1	Less 2	1	3	No	0	1	Yes	1	Yes	1	No	0	No	0	No	0	Nill	none	2	No	0	Yes	1	10.3	75	34.4	1	1	1	0	0	Hematics	1	0
1	3	6	grand multiparity	3	7	multigravida	2	2 or more	2	3	No	0	1	No	0	Yes	1	No	0	No	0	No	0	Nill	none	2	No	0	No	0	11	92	29.6	0		0	0	0	Hematics	1	0
1	2	2	low multiparity	2	3	multigravida	2	2 or more	2	2	No	0	1	No	0	Yes	1	No	0	No	0	No	0	Nill	none	2	Yes	1	No	0	11.7	84	30.5	0		0	0	0	Hematics	1	0
1	2	0	nulliparity	1	1	primigravida	1	Less 2	1	3	No	0	1	No	0	No	2	No	0	No	0	No	0	Nill	none	2	Yes	1	Yes	1	11.4	75	38.2	0		0	0	0	Hematics	1	0
1	3	3	low multiparity	2	4	multigravida	2	2 or more	2	3	No	0	1	No	0	No	2	No	0	No	0	No	0	Nill	none	2	Yes	1	Yes	1	13.3	86	37	0		0	0	0	Hematics	1	0
1	3	0	nulliparity	1	1	primigravida	1	Less 2	1	3	No	0	1	No	0	No	2	No	0	No	0	No	0	Nill	none	2	Yes	1	Yes	1	12.9	83	34	0		0	0	0	Hematics	1	0
1	3	0	nulliparity	1	1	primigravida	1	Less 2	1	3	No	0	1	No	0	No	2	No	0	No	0	No	0	Nill	none	2	Yes	1	Yes	1	11.8	92	39.8	0		0	0	0	Hematics	1	0
1	3	1	low multiparity	2	2	multigravida	2	2 or more	2	3	No	0	1	No	0	No	2	No	0	No	0	No	0	Nill	none	2	Yes	1	No	0	12.3	88	34.7	0		0	0	0	Hematics	1	0
1	3	2	low multiparity	2	3	multigravida	2	2 or more	2	3	No	0	1	No	0	Yes	1	No	0	No	0	No	0	Nill	none	2	No	0	No	0	7	77	19.9	1	2	0	1	0	Hematics	1	0
1	3	1	low multiparity	2	2	multigravida	2	2 or more	2	1	No	0	1	No	0	No	2	No	0	No	0	No	0	Nill	none	2	No	0	No	0	12.8	88	33.5	0		0	0	0	Hematics	1	0
1	3	0	nulliparity	1	1	primigravida	1	Less 2	1	3	No	0	1	No	0	No	2	No	0	No	0	No	0	Nill	none	2	No	0	No	0	14.1	89	36.7	0		0	0	0	Hematics	1	0
1	2	0	nulliparity	1	1	primigravida	1	Less 2	1	3	No	0	1	No	0	No	2	No	0	No	0	No	0	Rvd-r	Rvd-R	1	Yes	1	No	0	13	102	34.5	0		0	0	0	Hematics	1	0
1	3	2	low multiparity	2	3	multigravida	2	2 or more	2	3	No	0	1	No	0	No	2	No	0	No	0	No	0	Nill	none	2	Yes	1	No	0	8.7	78	26.2	1	2	0	1	0	Hematics	1	0
1	1	0	nulliparity	1	1	primigravida	1	Less 2	1	3	No	0	1	No	0	No	2	No	0	No	0	No	0	Nill	none	2	No	0	No	0	12.4	90	33.1	0		0	0	0	Hematics	1	0
1	3	0	nulliparity	1	2	multigravida	2	Less 2	1	3	No	0	1	Yes	1	No	2	No	0	No	0	No	0	Nill	none	2	Yes	1	No	0	11.4	83	32.5	0		0	0	0	Hematics	1	0
1	3	3	low multiparity	2	4	multigravida	2	2 or more	2	2	No	0	1	No	0	No	2	No	0	No	0	No	0	Rvd-r	Rvd-R	1	Yes	1	No	0	8.4	78	23.4	1	2	0	1	0	Hematics	1	0
1	3	2	low multiparity	2	3	multigravida	2	2 or more	2	3	No	0	1	No	0	No	2	No	0	No	0	No	0	Nill	none	2	No	0	Yes	1	11.8	85	29.6	0		0	0	0	Hematics	1	0
1	3	0	nulliparity	1	1	primigravida	1	Less 2	1	1	No	0	1	No	0	No	2	No	0	No	0	No	0	Nill	none	2	No	0	No	0	14.7	101	39.9	0		0	0	0	Hematics	1	0
1	3	3	low multiparity	2	4	multigravida	2	2 or more	2	1	No	0	1	No	0	No	2	No	0	No	0	No	0	Nill	none	2	No	0	No	0	13.5	83	37.3	0		0	0	0	Hematics	1	0
1	3	3	low multiparity	2	4	multigravida	2	2 or more	2	3	No	0	1	No	0	No	2	No	0	No	0	No	0	Nill	none	2	No	0	No	0	10.9	84	28.6	1	1	1	0	0	Hematics	1	0
1	3	1	low multiparity	2	2	multigravida	2	2 or more	2	3	No	0	1	No	0	No	2	No	0	No	0	No	0	Nill	none	2	Yes	1	No	0	9.3	87	24.7	1	2	0	1	0	Hematics	1	0
1	2	1	low multiparity	2	2	multigravida	2	2 or more	2	3	No	0	1	No	0	Yes	1	No	0	No	0	No	0	Nll	none	2	No	0	Yes	1	12.5	76	42.1	0		0	0	0	Hematics	1	0
1	1	0	nulliparity	1	1	primigravida	1	Less 2	1	3	No	0	1	No	0	Yes	1	No	0	No	0	No	0		none	1	Yes	1	No	0	13.3	89	40.1	0		0	0	0	Hematics	1	0
1	3	0	nulliparity	1	1	primigravida	1	Less 2	1	3	No	0	1	No	0	No	2	No	0	No	0	No	0	Nill	none	2	No	0	No	0	12.5	72	42.7	0		0	0	0	Hematics	1	0
1	3	4	low multiparity	2	5	multigravida	2	2 or more	2	3	No	0	1	No	0	Yes	1	No	0	No	0	No	0	Nill	none	2	Yes	1	Yes	1	11.9	87	35.1	0		0	0	0	Hematics	1	0
1	3	0	nulliparity	1	1	primigravida	1	Less 2	1	3	No	0	1	No	0	No	2	No	0	No	0	No	0	Nill	none	2	No	0	No	0	6.6	63	24.4	1	3	0	0	3	Hematics	1	0
1	3	0	nulliparity	1	1	primigravida	1	Less 2	1	2	No	0	1	No	0	Yes	1	No	0	No	0	No	0	Nill	none	2	Yes	1	No	0	13.5	97	39.1	0		0	0	0	Hematics	1	0
1	3	3	low multiparity	2	4	multigravida	2	2 or more	2	3	No	0	1	No	0	Yes	1	No	0	No	0	No	0	Nill	none	2	Yes	1	No	0	10.9	74	24.6	1	1	1	0	0	Hematics	1	0
1	2	0	nulliparity	1	1	primigravida	1	Less 2	1	3	No	0	1	No	0	No	2	No	0	No	0	No	0	Rvd-R	Rvd-R	1	Yes	1	Yes	1	11	76	32.2	0		0	0	0	Hematics Others	1	1
1	3	0	nulliparity	1	1	primigravida	1	Less 2	1	3	No	0	1	No	0	No	2	No	0	No	0	No	0	Nill	none	2	Yes	1	No	0	16.5	103	47.5	0		0	0	0	Hematics	1	0
1	2	5	grand multiparity	3	6	multigravida	2	2 or more	2	3		1	1	No	0	Yes	1	No	0	No	0	No	0	Nill	none	2	Yes	1	No	0	6.9	79	20.2	1	3	0	0	3	Hematics	1	0
1	2	6	grand multiparity	3	5	multigravida	2	2 or more	2	3	No	0	1	No	0	Yes	1	No	0	No	0	Yes	1	Nill	none	2	Yes	1	Yes	1	10.9	88	28.1	1	1	1	0	0	Hematics	1	0
1	3	0	nulliparity	1	1	primigravida	1	Less 2	1	3	No	0	1	No	0	No	2	No	0	No	0	No	0	Nill	none	2	No	0	Yes	1	11.8	92.1	36.4	0		0	0	0	Hematics	1	0
1		2	low multiparity	2	3	multigravida	2	2 or more	2	3	No	0	1	No	0	Yes	1	No	0	No	0	No	0	Rvd-R	Rvd-R	1	Yes	1	Yes	1	8.6	92	26	1	2	0	1	0	Hematics	1	0
1	3	4	low multiparity	2	5	multigravida	2	2 or more	2	3	No	0	1	No	0	Yes	1	No	0	No	0	Yes	1	Rvd-R	Rvd-R	1	Yes	1	No	0	8.1	88.5	19.6	1	2	0	1	0	Hematics	1	0
0	3	0	nulliparity	1	1	primigravida	1	Less 2	1	3	No	0	1	No	0	No	2	No	0	No	0	No	0	Nill	none	2	Yes	1	Yes	1	12.1	92	36.4	0		0	0	0	Hematics	1	0
1	1	2	low multiparity	2	3	multigravida	2	2 or more	2	3	No	0	1	No	0	Yes	1	No	0	No	0	No	0	Nill	none	2	Yes	1	No	0	7.3	88.1	23.1	1	2	0	1	0	Hematics	1	0
1	3	1	low multiparity	2	2	multigravida	2	2 or more	2	3	No	0	1	No	0	No	2	No	0	No	0	No	0	Nill	none	2	No	0	No	0	11.8	90.2		0		0	0	0	Hematics	1	0
1	2	3	low multiparity	2	4	multigravida	2	2 or more	2	3	No	0	1	Yes	1	Yes	1	No	0	No	0	No	0	Nill	none	2	Yes	1	Yes	1	10.7	92.4	31.2	1	1	1	0	0	Hematics	1	0
1	2	3	low multiparity	2	4	multigravida	2	2 or more	2	3	No	0	1	Yes	1	Yes	1	No	0	No	0	No	0	Nill	none	2	Yes	1	Yes	1	10.7	92.4	31.2	1	1	1	0	0	Hematics	1	0
1	2	2	low multiparity	2	3	multigravida	2	2 or more	2	3	No	0	1	No	0	Yes	1	No	0	No	0	No	0	Nill	none	2	Yes	1	Yes	1	10.1	88	26	1	1	1	0	0	Hematics	1	0
1	3	0	nulliparity	1	1	primigravida	1	Less 2	1	3	No	0	1	No	0	No	2	No	0	No	0	No	0	Nill	none	2			No	0	12.2	93.3	34	0		0	0	0	Hematics	1	0
1	3	0	nulliparity	1	1	primigravida	1	Less 2	1	3	No	0	1	No	0	No	2	No	0	No	0	No	0	Nill	none	2	No	0	No	0	12.4	91	36	0		0	0	0	Hematics	1	0
1	2	1	low multiparity	2	2	multigravida	2	2 or more	2	3	No	0	1	Yes	1	Yes	1	No	0	No	0	Yes	1	Nill	none	2	Yes	1	Yes	1	8.7	87.7	24	1	2	0	1	0	Hematics	1	0
1	3	1	low multiparity	2	2	multigravida	2	2 or more	2	3	No	0	1	No	0	Yes	1	No	0	No	0	No	0	Nill	none	2	Yes	1	No	0	10.9	88.5	31.2	1	1	1	0	0	Hematics	1	0
1	3	5	grand multiparity	3	6	multigravida	2	2 or more	2	3				No	0	Yes	1	No	0	No	0	No	0	Rvd-R	Rvd-R	1	No	0	No	0	6.4	85.1	23.8	1	3	0	0	3	Hematics Others	1	1
1	3	0	nulliparity	1	1	primigravida	1	Less 2	1	3	No	0	1			No	2			No	0	No	0		none	1	No	0	No	0	11.8	91.8	37.4	0		0	0	0	Hematics	1	0
1	2	0	nulliparity	1	1	primigravida	1	Less 2	1	3	No	0	1	Yes	1	Yes	1	No	0	No	0	No	0	Rvd-R	Rvd-R	1	Yes	1	Yes	1	10.1	89	31	1	1	1	0	0	Hematics	1	0
1	2	3	low multiparity	2	4	multigravida	2	2 or more	2	3	Yes	1	0	No	0	Yes	1	No	0	No	0	No	0	Nill	none	2	Yes	1	Yes	1	7.6	81	25	1	2	0	1	0	Hematics	1	0
1	3	0	nulliparity	1	1	primigravida	1	Less 2	1	3	No	0	1	No	0	No	2	No	0	No	0	No	0	Nill	none	2	Yes	1	Yes	1	11.8	94.1	36.6	0		0	0	0	Hematics	1	0
1	3	3	low multiparity	2	4	multigravida	2	2 or more	2	3	No	0	1	No	0	Yes	1	No	0	No	0	No	0	Nill	none	2	No	0	No	0	8.2	86	30.8	1	2	0	1	0	Hematics	1	0
1	2	3	low multiparity	2	4	multigravida	2	2 or more	2	3	Yes	1	0	No	0	Yes	1	No	0	No	0	Yes	1	Rvd-R	Rvd-R	1	Yes	1	Yes	1	10.5	90	32	1	1	1	0	0	Hematics	1	0
0	3	0	nulliparity	1	1	primigravida	1	Less 2	1	3	No	0	1	No	0	No	2	No	0	No	0	No	0	Nill	none	2	No	0	No	0	11	94	37	0		0	0	0	Hematics	1	0
1	3	2	low multiparity	2	3	multigravida	2	2 or more	2	3	No	0	1	No	0	Yes	1	No	0	No	0	No	0	Rvd-R	Rvd-R	1	No	0	No	0	8.3	87.2	28.7	1	2	0	1	0	Hematics	1	0
0	2	2	low multiparity	2	3	multigravida	2	2 or more	2	3	No	0	1	No	0	Yes	1	No	0	No	0	No	0	Nill	none	2	Yes	1	No	0	10.2	89.6	34.8	1	1	1	0	0	Hematics	1	0
1	2	4	low multiparity	2	5	multigravida	2	2 or more	2	3	No	0	1	No	0	Yes	1	No	0	No	0	Yes	1	Nill	none	2	Yes	1	No	0	10.3	92.1	33.4	1	1	1	0	0	Hematics	1	0
1	3	0	nulliparity	1	1	primigravida	1	Less 2	1	3	No	0	1	No	0	No	2	No	0	No	0	No	0	Nill	none	2	No	0	No	0	11.8	93.8	38	0		0	0	0	Hematics	1	0
0	2	0	nulliparity	1	1	primigravida	1	Less 2	1	3	No	0	1	No	0	No	2	No	0	No	0	No	0	Nill	none	2	No	0	No	0	10.9	97	35.7	1	1	1	0	0	Hematics	1	0
1	2	1	low multiparity	2	2	multigravida	2	2 or more	2	3	No	0	1	No	0	Yes	1	No	0	No	0	No	0	Nill	none	2	Yes	1	No	0	9.2	99.1	30.3	1	2	0	1	0	Hematics	1	0
1	3	3	low multiparity	2	4	multigravida	2	Less 2	1	3	No	0	1	Yes	1	Yes	1	No	0	No	0	Yes	1	Rvd-R	Rvd-R	1	Yes	1	No	0	10.2	88	31	1	1	1	0	0	Hematics	1	0
1	3	1	low multiparity	2	2	multigravida	2	2 or more	2	3	Yes	1	0	No	0	Yes	1	No	0	No	0	No	0	Nill	none	2	Yes	1	No	0	6.1	99.6	19.8	1	3	0	0	3	Hematics	1	0
0	3	5	grand multiparity	3	6	multigravida	2	2 or more	2	3	No	0	1	No	0	No	2	No	0	No	0	No	0	Nill	none	2	Yes	1	Yes	1	10.3	89	33.3	1	1	1	0	0	Hematics	1	0
1	3	0	nulliparity	1	1	primigravida	1	Less 2	1	3	Yes	1	0	No	0	No	2	No	0	No	0	No	0	Nill	none	2	Yes	1	Yes	1	6.2	96	24.1	1	3	0	0	3	Hematics	1	0
1	3	1	low multiparity	2	3	multigravida	2	2 or more	2	3	No	0	1	Yes	1	Yes	1	No	0	No	0	No	0	Rvd-R	Rvd-R	1	No	0	No	0	11	84	31.2	0		0	0	0	Hematics Others	1	1
1	2	4	low multiparity	2	5	multigravida	2	2 or more	2	3	No	0	1	No	0	Yes	1	No	0	No	0	No	0	Nill	none	2	Yes	1	Yes	1	11.3	80.2	32.4	0		0	0	0	Hematics	1	0
0	3	2	low multiparity	2	3	multigravida	2	2 or more	2	3	No	0	1	No	0	Yes	1	No	0	No	0	No	0	Nill	none	2	Yes	1	No	0	11.6	81.1	35.3	0		0	0	0	Hematics	1	0
0	3	4	low multiparity	2	5	multigravida	2	Less 2	1	3	No	0	1	No	0	No	2	No	0	No	0	No	0	Nill	none	2	No	0	No	0	6.1	78.1	24.2	1	3	0	0	3	Hematics	1	0
1	2	1	low multiparity	2	2	multigravida	2	2 or more	2	3	No	0	1	No	0	No	2	No	0	No	0	No	0	Nill	none	2	Yes	1	No	0	12.8	84.3	33.1	0		0	0	0	Hematics	1	0
1	3	0	nulliparity	1	1	primigravida	1	Less 2	1	3	No	0	1	No	0	No	2	No	0	No	0	No	0	Nill	none	2	Yes	1	No	0	7.8	71	27.2	1	2	0	1	0	Hematics	1	0
1	3	0	nulliparity	1	1	primigravida	1	Less 2	1	3	No	0	1	No	0	No	2	No	0	No	0	No	0	Nill	none	2	Yes	1	No	0	12.4	82.4	34.2	0		0	0	0	Hematics	1	0
1	2	3	low multiparity	2	4	multigravida	2	2 or more	2	3	No	0	1	No	0	No	2	No	0	No	0	No	0	Nill	none	2	Yes	1	No	0	6.8	70.3	23.4	1	3	0	0	3	Hematics	1	0
1	2	1	low multiparity	2	2	multigravida	2	2 or more	2	3	No	0	1	No	0	No	2	No	0	No	0	No	0	Nill	none	2	Yes	1	No	0	9.3	73.4	29.1	1	2	0	1	0	Hematics	1	0
1	3	0	nulliparity	1	1	primigravida	1	Less 2	1	3	No	0	1	No	0	No	2	No	0	No	0	No	0	Nil	none	2	Yes	1	No	0	9.3	80	25.8	1	2	0	1	0	Hematics	1	0
0	3	0	nulliparity	1	1	primigravida	1	Less 2	1	3	No	0	1	Yes	1	No	2	No	0	No	0	No	0	Nill	none	2	Yes	1	No	0	14.5	93	43.5	0		0	0	0	Hematics	1	0
0	3	1	low multiparity	2	2	multigravida	2	2 or more	2	3	No	0	1	No	0	No	2	No	0	No	0	Yes	1	Nill	none	2	Yes	1	No	0	11.9	93	39.3	0		0	0	0	Hematics	1	0
1	3	0	nulliparity	1	1	primigravida	1	Less 2	1	3	No	0	1	No	0	No	2	No	0	No	0	No	0	Nill	none	2	Yes	1	No	0	10.2	83	27.1	1	1	1	0	0	Hematics	1	0
1	3	0	nulliparity	1	1	primigravida	1	Less 2	1	2	No	0	1	No	0	No	2	No	0	No	0	No	0	Nil	none	2	Yes	1	No	0	12.7	88	31.8	0		0	0	0	Hematics	1	0
1	2	6	grand multiparity	3	7	multigravida	2	2 or more	2	3	No	0	1	No	0	Yes	1	No	0	No	0	No	0	Nill	none	2	Yes	1	No	0	12.1	91	39.1	0		0	0	0	Hematics	1	0
1	3	2	low multiparity	2	3	multigravida	2	2 or more	2	3	No	0	1	No	0	Yes	1	No	0	No	0	No	0	Nill	none	2	Yes	1	No	0	12.4	86	48.5	0		0	0	0	Hematics	1	0
1	3	0	nulliparity	1	1	primigravida	1	Less 2	1	3	No	0	1	No	0	No	2	No	0	No	0	No	0	Nik	none	2	Yes	1	Yes	1	12.6	81.2	39.2	0		0	0	0	Hematics	1	0
1	3	4	low multiparity	2	5	multigravida	2	2 or more	2	3	No	0	1	No	0			Yes	1	No	0	No	0	Nil	none	2	No	0	No	0	9.1	79.2	31.2	1	2	0	1	0	Hematics	1	0
1	1	1	low multiparity	2	2	multigravida	2	2 or more	2	3	No	0	1	No	0	No	2	No	0	No	0	No	0	Nill	none	2	Yes	1	No	0	10.6	80	35	1	1	1	0	0	Hematics	1	0
1	3	1	low multiparity	2	2	multigravida	2	2 or more	2	3	No	0	1	No	0	No	2	No	0	No	0	No	0	Nill	none	2	Yes	1	Yes	1	11.8	84.2	30.1	0		0	0	0	Hematics	1	0
1		2	low multiparity	2	3	multigravida	2	2 or more	2	3	No	0	1	No	0	No	2	No	0	No	0	No	0	Nil	none	2	Yes	1	No	0	9.3	87	28	1	2	0	1	0	Hematics	1	0
1	3	0	nulliparity	1	1	primigravida	1	Less 2	1	3	No	0	1	Yes	1	No	2	No	0	No	0	No	0	Nill	none	2	Yes	1	No	0	15.3	92	49.4	0		0	0	0	Hematics	1	0
1	2	1	low multiparity	2	2	multigravida	2	2 or more	2	3	No	0	1	No	0	No	2	No	0	No	0	No	0	Rvd-R	Rvd-R	1	No	0	No	0	5.9	66	25.7	1	3	0	0	3	Hematics	1	0
1	2	3	low multiparity	2	4	multigravida	2	2 or more	2	3	No	0	1	No	0	Yes	1	No	0	No	0	No	0	Rvd-R	Rvd-R	1	Yes	1	No	0	10.5	84	33.1	1	1	1	0	0	Hematics	1	0
1	1	4	low multiparity	2	5	multigravida	2	2 or more	2	3	No	0	1	No	0	Yes	1	No	0	No	0	No	0	Nil	none	2	Yes	1	No	0	8.2	78.2	31.1	1	2	0	1	0	Hematics	1	0
1	3	0	nulliparity	1	1	primigravida	1	Less 2	1	3	No	0	1	No	0	No	2	No	0	No	0	No	0	Nil	none	2	Yes	1	No	0	12.4	90.1	41.1	0		0	0	0	Hematics	1	0
1	3	5	grand multiparity	3	6	multigravida	2	2 or more	2	3	No	0	1	No	0	No	2	No	0	No	0	No	0	Nil	none	2	Yes	1	No	0	10	80	31.6	1	1	1	0	0	Hematics	1	0
1	3	1	low multiparity	2	2	multigravida	2	2 or more	2	3	No	0	1	Yes	1	No	2	No	0	No	0	No	0	Nil	none	2	Yes	1	No	0	11.8	88.1	34.1	0		0	0	0	Hematics	1	0
1	1	2	low multiparity	2	3	multigravida	2	2 or more	2	3	No	0	1	No	0	Yes	1	No	0	No	0	No	0	Tuberculosis	other	1	Yes	1	No	0	9.8	96	30.1	1	2	0	1	0	Hematics	1	0
1	1	3	low multiparity	2	4	multigravida	2	2 or more	2	3	No	0	1	No	0	Yes	1	No	0	No	0	No	0	Nill	none	2	Yes	1	Yes	1	13.9	92	44	0		0	0	0	Hematics	1	0
0	3	1	low multiparity	2	2	multigravida	2	2 or more	2	3	No	0	1	No	0	No	2	No	0	No	0	No	0	Nill	none	2	No	0	No	0	10.3	79.2	30.4	1	1	1	0	0	Hematics	1	0
1	1	1	low multiparity	2	2	multigravida	2	2 or more	2	3	No	0	1	No	0	Yes	1	No	0	No	0	No	0	Diabetes mellitus	other	1	Yes	1	Yes	1	9	82	29.1	1	2	0	1	0	Hematics	1	0
0	3	0	nulliparity	1	1	primigravida	1	Less 2	1	3	No	0	1	No	0	No	2	No	0	No	0	No	0	Nil	none	2	Yes	1	No	0	12.6	94	44.2	0		0	0	0	Hematics	1	0
0	3	5	grand multiparity	3	6	multigravida	2	2 or more	2	3	No	0	1	No	0	Yes	1	No	0	No	0	No	0	Nill	none	2	Yes	1	No	0	8	65	24.9	1	2	0	1	0	Hematics	1	0
0	2	3	low multiparity	2	4	multigravida	2	2 or more	2	3	No	0	1	Yes	1	Yes	1	No	0	No	0	No	0	Pulmonary embolism	other	1	Yes	1	Yes	1	7.8	73	26.9	1	2	0	1	0	Hematics Others	1	1
1	1	0	nulliparity	1	1	primigravida	1	Less 2	1	3	No	0	1	No	0	No	2	No	0	No	0	No	0	Nil	none	2	Yes	1	Yes	1	12.4	95	43.3	0		0	0	0	Hematics	1	0
1	3	0	nulliparity	1	1	primigravida	1	Less 2	1	3	Yes	1	0	No	0	No	2	No	0	No	0	No	0	Nil	none	2	Yes	1	Yes	1	1.2	62	4.9	1	3	0	0	3	Hematics	1	0
1	2	2	low multiparity	2	3	multigravida	2	2 or more	2	3	No	0	1	No	0	Yes	1	No	0	No	0	No	0	Nil	none	2	Yes	1	No	0	12.7	78	42.3	0		0	0	0	Hematics	1	0
1	3	5	grand multiparity	3	7	multigravida	2	2 or more	2	3	No	0	1	Yes	1	No	2	No	0	No	0	No	0	Nil	none	2	No	0	No	0	13	74	43.5	0		0	0	0	Hematics	1	0
1	3	0	nulliparity	1	1	primigravida	1	Less 2	1	3	No	0	1	No	0			No	0	No	0	No	0	Nil	none	2	Yes	1	Yes	1	10.5	85	34	1	1	1	0	0	Hematics	1	0
1	3	1	low multiparity	2	2	multigravida	2	2 or more	2	1	No	0	1	No	0	No	2	No	0	No	0	No	0	Epilepsy	other	1	No	0	No	0	11	86	35.3	0		0	0	0	Hematics	1	0
1	3	1	low multiparity	2	2	multigravida	2	2 or more	2	3	No	0	1	No	0	No	2	Yes	1	No	0	No	0	Nil	none	2	Yes	1	Yes	1	8	78	24.5	1	2	0	1	0	Hematics	1	0
1	3	0	nulliparity	1	1	primigravida	1	Less 2	1	3	No	0	1	No	0	No	2	No	0	No	0	No	0	Rvd-R	Rvd-R	1	Yes	1	No	0	11.6	88	35.9	0		0	0	0	Hematics	1	0
1	2	4	low multiparity	2	5	multigravida	2	2 or more	2	3	No	0	1	No	0	Yes	1	Yes	1	No	0	Yes	1	Rvd-R	Rvd-R	1	Yes	1	No	0	10	79	35.1	1	1	1	0	0	Hematics	1	0
1	3	0	nulliparity	1	1	primigravida	1	Less 2	1	3	Yes	1	0	No	0	No	2	No	0	No	0	No	0	Nik	none	2	Yes	1	No	0	8.9	71	30.6	1	2	0	1	0	Hematics	1	0
1	3	1	low multiparity	2	2	multigravida	2	2 or more	2	1	No	0	1	No	0			No	0	No	0	No	0	Rvd-R	Rvd-R	1	Yes	1	No	0	7.1	65	28.3	1	2	0	1	0	Hematics	1	0
1	3	2	low multiparity	2	3	multigravida	2	2 or more	2	3	No	0	1	No	0	Yes	1	No	0	No	0	No	0	Nill	none	2	Yes	1	Yes	1	12.8	82	41.9	0		0	0	0	Hematics	1	0
1	3	0	nulliparity	1	1	primigravida	1	Less 2	1	3	No	0	1	No	0	No	2	No	0	No	0	No	0	Nil	none	2	Yes	1	Yes	1	9.3	84	30.6	1	2	0	1	0	Hematics Others	1	1
1	3	6	grand multiparity	3	7	multigravida	2	2 or more	2	3	No	0	1	Yes	1	Yes	1	No	0	No	0	No	0	Hypertension	other	1	Yes	1	Yes	1	11.4	83	35.4	0		0	0	0	Hematics Others	1	1
1	3	1	low multiparity	2	2	multigravida	2	2 or more	2	3	No	0	1	No	0	Yes	1	No	0	No	0	No	0	Nil	none	2	Yes	1	Yes	1	13	95	42.3	0		0	0	0	Hematics	1	0
1	3	0	nulliparity	1	1	primigravida	1	Less 2	1	3	No	0	1	No	0	No	2	No	0	No	0	No	0	Nil	none	2	Yes	1	No	0	8	77	30.4	1	2	0	1	0	Others	0	1
1	2	4	low multiparity	2	5	multigravida	2	2 or more	2	3	No	0	1	No	0	Yes	1	No	0	No	0	Yes	1	Nil	none	2	Yes	1	Yes	1	9.1	86	28.9	1	2	0	1	0	Hematics	1	0
1	3	1	low multiparity	2	2	multigravida	2	2 or more	2	3	No	0	1	No	0	Yes	1	No	0	No	0	No	0	Nil	none	2	Yes	1	No	0	13.6	86	43.4	0		0	0	0	Hematics	1	0
1	3	0	nulliparity	1	1	primigravida	1	Less 2	1	3	No	0	1	No	0	No	2	No	0	No	0	No	0	Nil	none	2	Yes	1	No	0	12	88	33.4	0		0	0	0	Hematics	1	0
1	3	1	low multiparity	2	5	multigravida	2	2 or more	2	3	No	0	1	Yes	1	Yes	1	No	0	No	0	No	0	Rvd-R	Rvd-R	1	Yes	1	No	0	8.9	74	29.6	1	2	0	1	0	Hematics	1	0
1	3	3	low multiparity	2	5	multigravida	2	2 or more	2	3	No	0	1	Yes	1	No	2	No	0	No	0	No	0	Nil	none	2	Yes	1	No	0	9.1	80	29.3	1	2	0	1	0	Hematics	1	0
1	2	1	low multiparity	2	1	primigravida	1	2 or more	2	3	No	0	1	No	0	No	2	No	0	No	0	No	0	Nil	none	2	Yes	1	Yes	1	8.1	70	28.4	1	2	0	1	0	Hematics	1	0
1	2	3	low multiparity	2	4	multigravida	2	2 or more	2	1	No	0	1	No	0			No	0	No	0	No	0	Nil	none	2	No	0	No	0	13.3	94	41.3	0		0	0	0	Hematics	1	0
1	3	2	low multiparity	2	3	multigravida	2	2 or more	2	3	No	0	1	No	0	Yes	1	No	0	No	0	No	0	Rvd-R	Rvd-R	1	Yes	1	Yes	1	10.3	98	37.4	1	1	1	0	0	Hematics	1	0
1	3	3	low multiparity	2	4	multigravida	2	2 or more	2	1	No	0	1	No	0	Yes	1	No	0	No	0	No	0	Nil	none	2	No	0	No	0	12.8	96	40.2	0		0	0	0	Hematics	1	0
1	3	1	low multiparity	2	2	multigravida	2	2 or more	2	3	No	0	1	No	0	No	2	No	0	No	0	No	0	Nil	none	2	Yes	1	Yes	1	9.8	79	35.3	1	2	0	1	0	Hematics	1	0
1	3	3	low multiparity	2	4	multigravida	2	2 or more	2	1	No	0	1	No	0	No	2	No	0	No	0	No	0		none	1	No	0	No	0	9.8	86	29.8	1	2	0	1	0	Hematics	1	0
1	3	1	low multiparity	2	2	multigravida	2	2 or more	2	3	No	0	1	No	0	No	2	No	0	No	0	No	0	Nil	none	2	Yes	1	No	0	11.6	80	38.5	0		0	0	0	Hematics	1	0
1	3	5	grand multiparity	3	6	multigravida	2	2 or more	2	3	No	0	1	No	0	No	2	No	0	No	0	No	0	Nil	none	2	Yes	1	Yes	1	10	90	31.7	1	1	1	0	0	Hematics	1	0
1	2	1	low multiparity	2	2	multigravida	2	2 or more	2	3	No	0	1	No	0	No	2	No	0	No	0	No	0	Nil	none	2	Yes	1	No	0	12.3	90	38.2	0		0	0	0	Hematics	1	0
1	2	7	grand multiparity	3	8	multigravida	2	2 or more	2	3	No	0	1	No	0	Yes	1	No	0	No	0	No	0	Nil	none	2	Yes	1	No	0	10.9	91	33	1	1	1	0	0	Hematics	1	0
1	3	0	nulliparity	1	1	primigravida	1	2 or more	2	3	No	0	1	No	0	No	2	No	0	No	0	No	0	Nil	none	2	Yes	1	Yes	1	12.9	90	41.1	0		0	0	0	Hematics	1	0
1	3	0	nulliparity	1	1	primigravida	1	Less 2	1	1	No	0	1	No	0	No	2	No	0	No	0	No	0	Nil	none	2	Yes	1	No	0	11	86	33.9	0		0	0	0	Hematics	1	0
1	3	1	low multiparity	2	3	multigravida	2	2 or more	2	3	No	0	1	Yes	1	Yes	1	No	0	No	0	No	0	Nil	none	2	Yes	1	Yes	1	13.8	93	42.2	0		0	0	0	Hematics	1	0
1	1	0	nulliparity	1	1	primigravida	1	Less 2	1	1	No	0	1	No	0	Yes	1	No	0	No	0	No	0	Rvd-R	Rvd-R	1	Yes	1	Yes	1	9.7	94	32.2	1	2	0	1	0	Hematics	1	0
1	3	1	low multiparity	2	2	multigravida	2	2 or more	2	2	No	0	1	No	0	No	2	No	0	No	0	No	0	Nil	none	2	Yes	1	Yes	1	11.1	86	33.7	0		0	0	0	Hematics	1	0
1	3	5	grand multiparity	3	6	multigravida	2	2 or more	2	3	No	0	1	No	0	Yes	1	No	0	No	0	No	0	Nil	none	2	Yes	1	Yes	1	12.4	92	40	0		0	0	0	Hematics	1	0
1	3	4	low multiparity	2	5	multigravida	2	Less 2	1	3	No	0	1	No	0	No	2	No	0	No	0	No	0	Nil	none	2	No	0	No	0	12.2	98	40.7	0		0	0	0	Hematics	1	0
1	3	0	nulliparity	1	1	primigravida	1	Less 2	1	3	No	0	1	No	0	No	2	No	0	No	0	No	0	Nil	none	2	Yes	1	Yes	1	9.4	80	31.4	1	2	0	1	0	Hematics	1	0
1	3	1	low multiparity	2	2	multigravida	2	2 or more	2	3	No	0	1	No	0	No	2	No	0	No	0	No	0	Nil	none	2	No	0	Yes	1	10.4	86	36.3	1	1	1	0	0	Hematics	1	0
1	3	0	nulliparity	1	1	primigravida	1	Less 2	1	2	No	0	1	No	0	No	2	No	0	No	0	No	0	Nil	none	2	Yes	1	Yes	1	10	86	30.9	1	1	1	0	0	Hematics	1	0
1	1	1	low multiparity	2	6	multigravida	2	2 or more	2	1	No	0	1	Yes	1	No	2	No	0	No	0	Yes	1	Nil	none	2	No	0	No	0	12.7	76.9	41.5	0		0	0	0	Hematics	1	0
1	3	0	nulliparity	1	1	primigravida	1	Less 2	1	3	No	0	1	No	0	No	2	No	0	No	0	No	0	AUB	none	1	Yes	1	No	0	3.8	87	12.8	1	3	0	0	3	Hematics	1	0
1	2	0	nulliparity	1	1	primigravida	1	Less 2	1	3	No	0	1	No	0	No	2	No	0	No	0	No	0	Nil	none	2	Yes	1	Yes	1	12.9	91	44.3	0		0	0	0	Hematics	1	0
1	3	5	grand multiparity	3	6	multigravida	2	2 or more	2	3	No	0	1	No	0	No	2	No	0	No	0	No	0	Rvd-R	Rvd-R	1	Yes	1	Yes	1	9.3	75	30.6	1	2	0	1	0	Hematics	1	0
1	2	1	low multiparity	2	2	multigravida	2	2 or more	2	3	No	0	1	No	0	No	2	No	0	No	0	No	0	Rvd-R	Rvd-R	1	Yes	1	Yes	1	12.3	90	38.5	0		0	0	0	Hematics	1	0
1	3	3	low multiparity	2	4	multigravida	2	2 or more	2	3	No	0	1	No	0	No	2	No	0	No	0	No	0	Nik	none	2	Yes	1	Yes	1	13	78	44.4	0		0	0	0	Hematics	1	0
1	3	0	nulliparity	1	1	primigravida	1	Less 2	1	3	No	0	1	No	0	No	2	No	0	No	0	No	0	Nil	none	2	Yes	1	Yes	1	13	90	40.6	0		0	0	0	Hematics	1	0
1	2	1	low multiparity	2	3	multigravida	2	2 or more	2	3	No	0	1	Yes	1	No	2	No	0	No	0	No	0	Nil	none	2	Yes	1	Yes	1	11	91	27.9	0		0	0	0	Hematics	1	0
1		4	low multiparity	2	5	multigravida	2	2 or more	2	2	No	0	1	No	0	Yes	1	No	0	No	0	No	0	Nil	none	2	Yes	1	Yes	1	10.1	86	34.9	1	1	1	0	0	Hematics	1	0
1	3	1	low multiparity	2	2	multigravida	2	2 or more	2	3	No	0	1	No	0	No	2	No	0	No	0	No	0	Nil	none	2	Yes	1	Yes	1	11.5	83	38.7	0		0	0	0	Hematics	1	0
1	3	0	nulliparity	1	1	primigravida	1	Less 2	1	3	No	0	1	No	0	Yes	1	No	0	No	0	No	0	Chronic hypertension in pregnancy	other	1	No	0	No	0	14.3	92	45.8	0		0	0	0	Hematics Others	1	1
1	3	4	low multiparity	2	6	multigravida	2	2 or more	2	3	No	0	1	No	0	No	2	No	0	No	0	No	0	Nil	none	2	Yes	1	Yes	1	9.7	73.9	29.4	1	2	0	1	0	Hematics	1	0
1	3	0	nulliparity	1	1	primigravida	1	Less 2	1	1	No	0	1	No	0			No	0	No	0	No	0	Nil	none	2	No	0	No	0	9.8	73	37.5	1	2	0	1	0	Hematics	1	0
1	2	0	nulliparity	1	1	primigravida	1	Less 2	1	3	No	0	1	No	0	No	2	No	0	No	0	No	0	Nil	none	2	No	0	Yes	1	9.9	92	39.2	1	2	0	1	0	Hematics	1	0
1	1	1	low multiparity	2	2	multigravida	2	2 or more	2	3	No	0	1	No	0	Yes	1	No	0	No	0	No	0	Nil	none	2	No	0	Yes	1	11	84	38.2	0		0	0	0	Hematics	1	0
1		0	nulliparity	1	1	primigravida	1	Less 2	1	3	No	0	1	No	0	No	2	No	0	No	0	No	0	Nil	none	2	Yes	1	Yes	1	14.2	87	54.3	0		0	0	0	Hematics	1	0
1	3	0	nulliparity	1	1	primigravida	1	Less 2	1	2	No	0	1	No	0	No	2	No	0	No	0	No	0	Nil	none	2	No	0	Yes	1	7.3	74	24.1	1	2	0	1	0	Hematics	1	0
1	3	1	low multiparity	2	2	multigravida	2	2 or more	2	3	No	0	1	No	0	No	2	No	0	No	0	No	0		none	1	Yes	1	Yes	1	12.9	96	45.1	0		0	0	0	Hematics	1	0
1	2	1	low multiparity	2	2	multigravida	2	2 or more	2	3	No	0	1	No	0	Yes	1	No	0	No	0	No	0	Nil	none	2	Yes	1	Yes	1	12.1	83	43.3	0		0	0	0	Hematics	1	0
1		3	low multiparity	2	4	multigravida	2	2 or more	2	3	No	0	1	No	0	Yes	1	No	0	No	0	No	0	Nil	none	2	Yes	1	Yes	1	12.8	83.3	37.5	0		0	0	0	Hematics	1	0
	3	6	grand multiparity	3	7	multigravida	2	2 or more	2	3	No	0	1	No	0	Yes	1	No	0	No	0	No	0	Nil	none	2	No	0	Yes	1	13.5	80	45.9	0		0	0	0	Hematics	1	0
1	2	3	low multiparity	2	7	multigravida	2	2 or more	2	2	No	0	1	Yes	1	Yes	1	No	0	No	0	Yes	1	Nil	none	2	Yes	1	Yes	1	10.6	95	35.2	1	1	1	0	0	Hematics	1	0
1	3	0	nulliparity	1	1	primigravida	1	Less 2	1	3	No	0	1	No	0	No	2	No	0	No	0	No	0	Asthma	other	1	Yes	1	Yes	1	13.7	93.7	47.5	0		0	0	0	Hematics	1	0
1	3	1	low multiparity	2	3	multigravida	2	2 or more	2	3	No	0	1	Yes	1	Yes	1	No	0	No	0	No	0	Nil	none	2	Yes	1	Yes	1	10	86	38.8	1	1	1	0	0	Hematics	1	0
1	2	3	low multiparity	2	4	multigravida	2	2 or more	2	3	No	0	1	No	0	Yes	1	No	0	No	0	No	0	Nil	none	2	Yes	1	Yes	1	8.7	83	28.7	1	2	0	1	0	Hematics	1	0
1	1	1	low multiparity	2	2	multigravida	2	2 or more	2	1	No	0	1	No	0	No	2	No	0	No	0	No	0	Nil	none	2	No	0	No	0	12.4	102	40.4	0		0	0	0	Hematics	1	0
1	3	0	nulliparity	1	1	primigravida	1	Less 2	1	3	No	0	1	No	0	No	2	No	0	No	0	No	0	Nil	none	2	Yes	1	Yes	1	13.2	103	46.1	0		0	0	0	Hematics	1	0
1	3	1	low multiparity	2	2	multigravida	2	2 or more	2	3	Yes	1	0	No	0	Yes	1	No	0	No	0	Yes	1	Rvd-R	Rvd-R	1	Yes	1	No	0	5.6	100	16	1	3	0	0	3	Hematics Others	1	1
1	2	1	low multiparity	2	3	multigravida	2	2 or more	2	3	No	0	1	Yes	1	Yes	1	No	0	No	0	No	0	Nil	none	2	Yes	1	Yes	1	12.9	86	46.6	0		0	0	0	Hematics	1	0
1	2	0	nulliparity	1	2	multigravida	2	2 or more	2	3	Yes	1	0	No	0	No	2	No	0	No	0	No	0	Nil	none	2	Yes	1	Yes	1	11.7	93	38.4	0		0	0	0	Hematics	1	0
1	3	0	nulliparity	1	1	primigravida	1	Less 2	1	3	No	0	1	No	0	No	2	No	0	No	0	No	0	Nil	none	2	Yes	1	Yes	1	12.9	89	39.5	0		0	0	0	Hematics	1	0
1	1	1	low multiparity	2	2	multigravida	2	Less 2	1	3	No	0	1	No	0	No	2	No	0	No	0	No	0	Nik	none	2	Yes	1	Yes	1	11.6		80	0		0	0	0	Hematics	1	0
1	3	2	low multiparity	2	3	multigravida	2	2 or more	2	2	No	0	1	No	0	Yes	1	No	0	No	0	No	0	Nil	none	2	No	0	No	0	11.8	79.7	36.8	0		0	0	0	Hematics	1	0
1	3	1	low multiparity	2	2	multigravida	2	2 or more	2	3	No	0	1	No	0	No	2	No	0	No	0	No	0	Nil	none	2	Yes	1	Yes	1	13.4	76	52.6	0		0	0	0	Hematics	1	0
1	3	4	low multiparity	2	5	multigravida	2	2 or more	2	3	Yes	1	0	No	0	Yes	1	No	0	No	0	No	0	Nil	none	2	Yes	1	Yes	1	12.9	92.1	43.3	0		0	0	0	Hematics	1	0
1	3	0	nulliparity	1	1	primigravida	1	Less 2	1	3	No	0	1	No	0	No	2	No	0	No	0	No	0	Nil	none	2	Yes	1	No	0	11.6	65.9	39.8	0		0	0	0	Hematics	1	0
1	3	0	nulliparity	1	1	primigravida	1	Less 2	1	3	No	0	1	No	0	No	2	No	0	No	0	No	0	Nil	none	2	Yes	1	Yes	1	14.8	87	51.6	0		0	0	0	Hematics	1	0
1	2	1	low multiparity	2	3	multigravida	2	2 or more	2	3	No	0	1	Yes	1	Yes	1	No	0	No	0	No	0	Nil	none	2	Yes	1	Yes	1	13	86	44	0		0	0	0	Hematics	1	0
1		1	low multiparity	2	2	multigravida	2	2 or more	2	3	No	0	1	No	0	No	2	No	0	No	0	No	0	Rvd-R	Rvd-R	1	Yes	1	Yes	1	12.7	102	44.4	0		0	0	0	Hematics	1	0
0	3	0	nulliparity	1	1	primigravida	1	Less 2	1	3	No	0	1	No	0	No	2	No	0	No	0	No	0	Nil	none	2	Yes	1	Yes	1	12.6	85.2	41.9	0		0	0	0	Hematics	1	0
0	2	1	low multiparity	2	2	multigravida	2	2 or more	2	3	No	0	1	No	0	Yes	1	No	0	No	0	No	0	Nil	none	2	No	0	Yes	1	12.2	77	44.2	0		0	0	0	Hematics	1	0
1	3	0	nulliparity	1	1	primigravida	1	Less 2	1	3	No	0	1	No	0	No	2	No	0	No	0	No	0	Nil	none	2	Yes	1	Yes	1	12.5	87	35.5	0		0	0	0	Hematics	1	0
1	3	1	low multiparity	2	2	multigravida	2	2 or more	2	3	No	0	1	No	0	Yes	1	No	0	No	0	No	0	Nil	none	2	Yes	1	Yes	1	11.2	71	37.5	0		0	0	0	Hematics	1	0
0	1	2	low multiparity	2	4	multigravida	2	2 or more	2	3	No	0	1	Yes	1	No	2	No	0	No	0	Yes	1	Nil	none	2	Yes	1	Yes	1	12.9	92	42.1	0		0	0	0	Hematics	1	0
0	2	0	nulliparity	1	1	primigravida	1	Less 2	1	3	No	0	1	No	0	No	2	No	0	No	0	No	0	Nil	none	2	Yes	1	Yes	1	13.2	88	43.6	0		0	0	0
1	3	0	nulliparity	1	1	primigravida	1	Less 2	1	3	No	0	1	No	0	No	2	No	0	No	0	No	0	Nil	none	2	No	0	No	0	13.4	91	46.5	0		0	0	0	Hematics	1	0
0	3	5	grand multiparity	3	6	multigravida	2	2 or more	2	1	No	0	1	No	0	Yes	1	No	0	No	0	No	0	Nil	none	2	No	0	No	0	12.2	91	42.3	0		0	0	0	Hematics	1	0
0	3	0	nulliparity	1	1	primigravida	1	Less 2	1	3	No	0	1	No	0	No	2	No	0	No	0	No	0	Rvd-R, pre-eclampsia	Rvd-R	1	No	0	No	0	14.2	96	53.3	0		0	0	0	Hematics	1	0
1	3	2	low multiparity	2	3	multigravida	2	2 or more	2	3	No	0	1	No	0	Yes	1	No	0	No	0	No	0	Nil	none	2	No	0	Yes	1	12.4	91	42.8	0		0	0	0	Hematics	1	0
0	3	0	nulliparity	1	1	primigravida	1	Less 2	1	3	No	0	1	No	0	No	2	No	0	No	0	No	0	Nil	none	2	Yes	1	Yes	1	12.3	99	39.4	0		0	0	0	Hematics	1	0
0	3	1	low multiparity	2	2	multigravida	2	2 or more	2	2	Yes	1	0	No	0	Yes	1	No	0	No	0	No	0	Nil	none	2	No	0	No	0	10.6	82.6	34.2	1	1	1	0	0	Hematics	1	0
0	2	3	low multiparity	2	4	multigravida	2	2 or more	2	1	No	0	1	No	0	Yes	1	Yes	1	No	0	No	0	Nil	none	2	No	0	No	0	11.2	81	42.1	0		0	0	0	Hematics	1	0
0	3	1	low multiparity	2	2	multigravida	2	2 or more	2	3	No	0	1	No	0	Yes	1	No	0	No	0	Yes	1	Nil	none	2	Yes	1	Yes	1	10.8	82	34	1	1	1	0	0	Hematics	1	0
1	3	3	low multiparity	2	6	multigravida	2	2 or more	2	3	No	0	1	No	0	Yes	1	No	0	No	0	No	0	Nil	none	2	Yes	1	No	0	14.6	96	50.6	0		0	0	0	Hematics	1	0
1	3	1	low multiparity	2	2	multigravida	2	2 or more	2	3	No	0	1	No	0	No	2	No	0	No	0	No	0	Nil	none	2	Yes	1	Yes	1	12.9	91	44.7	0		0	0	0	Hematics	1	0
1	3	2	low multiparity	2	3	multigravida	2	2 or more	2	3	No	0	1	No	0	No	2	Yes	1	No	0	No	0	Nil	none	2	Yes	1	Yes	1	11.9	91	34.8	0		0	0	0	Hematics	1	0
1	3	2	low multiparity	2	3	multigravida	2	2 or more	2	3	No	0	1	No	0	No	2	No	0	No	0	No	0	Syphilis in pregnancy and rvd-r	other	1	No	0	No	0	10	93	36.8	1	1	1	0	0	Hematics	1	0
1	2	0	nulliparity	1	2	multigravida	2	2 or more	2	2	No	0	1	Yes	1	No	2	No	0	No	0	No	0	Nik	none	2	No	0	No	0	12.7	79	40.4	0		0	0	0	Hematics Others	1	1
1	3	2	low multiparity	2	3	multigravida	2	2 or more	2	3	No	0	1	No	0	No	2	No	0	No	0	No	0	Nil	none	2	No	0	No	0	11.7	84	37.5	0		0	0	0	Hematics	1	0
1	3	1	low multiparity	2	3	multigravida	2	2 or more	2	2	No	0	1	Yes	1	Yes	1	No	0	No	0	No	0	Nil	none	2	Yes	1	Yes	1	10.9	89	36.6	1	1	1	0	0	Hematics	1	0
1	1	0	nulliparity	1	1	primigravida	1	Less 2	1	3	No	0	1	No	0	No	2	No	0	No	0	No	0	Nil	none	2	Yes	1	Yes	1	10.9	72	10.9	1	1	1	0	0	Hematics	1	0
1	3	0	nulliparity	1	1	primigravida	1	Less 2	1	3	No	0	1	No	0	No	2	No	0	No	0	No	0	Nil	none	2	Yes	1	Yes	1	12.4	76	41	0		0	0	0
1	3	4	low multiparity	2	5	multigravida	2	2 or more	2	3	No	0	1	No	0	No	2	No	0	No	0	No	0	Nil	none	2	Yes	1	No	0	6.5	88	20.5	1	3	0	0	3	Hematics	1	0
1	3	0	nulliparity	1	1	primigravida	1	Less 2	1	3	No	0	1	No	0	No	2	No	0	No	0	No	0	Nil	none	2	Yes	1	Yes	1	14.2		92	0		0	0	0	Hematics	1	0
1	3	1	low multiparity	2	2	multigravida	2	2 or more	2	3	No	0	1	No	0	Yes	1	No	0	No	0	No	0	Nil	none	2	Yes	1	Yes	1	11.3	73	36.6	0		0	0	0	Others	0	1
1	3	0	nulliparity	1	1	primigravida	1	2 or more	2	3	No	0	1	No	0	No	2	No	0	No	0			Nil	none	2	Yes	1	Yes	1	11.8	77	36.1	0		0	0	0	Hematics	1	0
1	3	1	low multiparity	2	2	multigravida	2	2 or more	2	3	No	0	1	No	0	Yes	1	No	0	No	0	No	0	Nil	none	2	Yes	1	Yes	1	12.5	96	43.1	0		0	0	0	Hematics	1	0
1	3	0	nulliparity	1	1	primigravida	1	Less 2	1	3	No	0	1	No	0	No	2	No	0	No	0			Nik	none	2	Yes	1	Yes	1	14.2	95	42.9	0		0	0	0
1	3	2	low multiparity	2	3	multigravida	2	2 or more	2	3	No	0	1			Yes	1	No	0	No	0	No	0	Rvd-r	Rvd-R	1	Yes	1	Yes	1	11.5	84	33.6	0		0	0	0	Hematics	1	0
1	3	0	nulliparity	1	1	primigravida	1	Less 2	1	3	No	0	1	No	0	No	2	No	0	No	0	No	0	Nil	none	2	Yes	1	Yes	1	13.5	87	47.7	0		0	0	0	Hematics	1	0
1	3	1	low multiparity	2	2	multigravida	2	2 or more	2	2	No	0	1	No	0	Yes	1	No	0	No	0	No	0	Rvd-r	Rvd-R	1	Yes	1	Yes	1	10.2	87	26.7	1	1	1	0	0	Hematics Others	1	1
0	3	0	nulliparity	1	1	primigravida	1	Less 2	1	3	No	0	1	No	0	No	2	No	0	No	0	No	0	Nil	none	2	Yes	1	Yes	1	12.6	87	45.3	0		0	0	0
1	3	1	low multiparity	2	3	multigravida	2	2 or more	2	3	No	0	1	Yes	1	No	2	No	0	No	0	No	0	Nil	none	2	No	0	Yes	1	12.2	93	37.2	0		0	0	0	Hematics	1	0
1	3	0	nulliparity	1	1	primigravida	1	Less 2	1	3	No	0	1	No	0	No	2	No	0	No	0	No	0	Nil	none	2	No	0	No	0	15	82	50.1	0		0	0	0	Hematics	1	0
1	3	0	nulliparity	1	1	primigravida	1	Less 2	1	3	No	0	1	No	0	No	2	No	0	No	0	No	0	Nil	none	2	Yes	1	Yes	1	10.1	80	33.4	1	1	1	0	0	Hematics	1	0
0	3	0	nulliparity	1	1	primigravida	1	Less 2	1	3	No	0	1	No	0	No	2	No	0	No	0	No	0	Nil	none	2	No	0	No	0	10.2	93	32.9	1	1	1	0	0	Hematics	1	0
0	3	0	nulliparity	1	1	primigravida	1	Less 2	1	3	No	0	1	No	0	No	2	No	0	No	0	No	0	Nil	none	2	Yes	1	Yes	1	14.3	86	50.2	0		0	0	0	Hematics	1	0
0	3	4	low multiparity	2	6	multigravida	2	2 or more	2	2	No	0	1	No	0	Yes	1	No	0	No	0	No	0	Rvd-r	Rvd-R	1	Yes	1	Yes	1	11.8	89.4	36.2	0		0	0	0	Hematics	1	0
1	3	1	low multiparity	2	2	multigravida	2	2 or more	2	3	No	0	1	No	0	Yes	1	No	0	No	0	No	0	Nil	none	2	Yes	1	Yes	1	11.6	84	42.8	0		0	0	0	Hematics	1	0
0	1	5	grand multiparity	3	6	multigravida	2	2 or more	2	3	No	0	1	No	0	Yes	1	No	0	No	0	No	0	Nil	none	2	Yes	1	Yes	1	9.4	91	30.8	1	2	0	1	0	Hematics	1	0
0	3	0	nulliparity	1	1	primigravida	1	Less 2	1	3	No	0	1	No	0	No	2	Yes	1	No	0	No	0	Nil	none	2	Yes	1	Yes	1	8.6	87	26.5	1	2	0	1	0	Hematics	1	0
0	2	5	grand multiparity	3	6	multigravida	2	2 or more	2	3	No	0	1	No	0	Yes	1	No	0	No	0	Yes	1	Rvd-r	Rvd-R	1	No	0	No	0	7.7	62	26.8	1	2	0	1	0	Others	0	1
0	3	2	low multiparity	2	3	multigravida	2	2 or more	2	3	No	0	1	No	0	Yes	1	No	0	No	0	No	0	Nil	none	2	Yes	1	Yes	1	9.3	89	27.4	1	2	0	1	0	Hematics	1	0
0	3	1	low multiparity	2	2	multigravida	2	2 or more	2	3	No	0	1	No	0	No	2	No	0	No	0	No	0	Nil	none	2	Yes	1	Yes	1	9.2	72	30.9	1	2	0	1	0	Hematics	1	0
0	3	4	low multiparity	2	5	multigravida	2	2 or more	2	3	No	0	1	No	0	No	2	No	0	No	0	No	0	Nil	none	2	Yes	1	Yes	1	10.2	74	36.1	1	1	1	0	0	Hematics	1	0
0	2	0	nulliparity	1	1	primigravida	1	Less 2	1	3	No	0	1	No	0	No	2	No	0	No	0	No	0	Rvd-r	Rvd-R	1	Yes	1	Yes	1	13	78	41.3	0		0	0	0	Hematics	1	0
0	3	0	nulliparity	1	1	primigravida	1	Less 2	1	2	No	0	1	No	0	No	2	No	0	No	0	No	0	Cystitis in pregnancy	other	1	Yes	1	Yes	1	12.5	90	41.6	0		0	0	0	Hematics	1	0
0	3	1	low multiparity	2	2	multigravida	2	2 or more	2	3				No	0	No	2	No	0	No	0	No	0	Nil	none	2	Yes	1	Yes	1	11.4	91	35.7	0		0	0	0	Hematics	1	0
0	3	2	low multiparity	2	3	multigravida	2	2 or more	2	3	No	0	1	No	0	Yes	1	No	0	No	0	No	0	Nil	none	2	Yes	1	Yes	1	9.2	87	26.8	1	2	0	1	0	Hematics	1	0
1	3	0	nulliparity	1	1	primigravida	1	Less 2	1	3	No	0	1	No	0	No	2	No	0	No	0	No	0	Nil	none	2	Yes	1	Yes	1	9.2	86	26.3	1	2	0	1	0	Hematics	1	0
1	3	1	low multiparity	2	2	multigravida	2	2 or more	2	3	No	0	1	No	0	Yes	1	No	0	No	0	No	0	Nil	none	2	Yes	1	Yes	1	12.8	99	46.1	0		0	0	0	Hematics	1	0
0	3	2	low multiparity	2	3	multigravida	2	2 or more	2	3				No	0	No	2	No	0	No	0	No	0	Nil	none	2	Yes	1	Yes	1	10.6	88	30.1	1	1	1	0	0	Hematics	1	0
0	2	4	low multiparity	2	5	multigravida	2	2 or more	2	3	No	0	1	No	0	Yes	1	No	0	No	0	Yes	1	Nil	none	2	Yes	1	Yes	1	11.1	78	45	0		0	0	0	Hematics	1	0
1	3	1	low multiparity	2	2	multigravida	2	2 or more	2	3	No	0	1	No	0	No	2	No	0	No	0	No	0	Nil	none	2	Yes	1	Yes	1	11.2	86	32.4	0		0	0	0	Hematics	1	0
0	3	0	nulliparity	1	1	primigravida	1	Less 2	1	3	No	0	1	No	0	No	2	No	0	No	0	No	0	Nil	none	2	Yes	1	Yes	1	12.9	89.9	30.4	0		0	0	0	Hematics	1	0
1		2	low multiparity	2	3	multigravida	2	2 or more	2	3	No	0	1	No	0	Yes	1	No	0	No	0	Yes	1	Nil	none	2	Yes	1	Yes	1	10.2	78	30.6	1	1	1	0	0	Hematics	1	0
0	3	5	grand multiparity	3	6	multigravida	2	2 or more	2	3	No	0	1	No	0	Yes	1	No	0	No	0	No	0	Nil	none	2	Yes	1	Yes	1	8.5	74	24.8	1	2	0	1	0	Hematics	1	0
0	2	2	low multiparity	2	3	multigravida	2	2 or more	2	2	No	0	1	Yes	1	Yes	1	No	0	No	0	No	0	Nil	none	2	Yes	1	Yes	1	9.9	80	29.4	1	2	0	1	0	Hematics	1	0
0	3	1	low multiparity	2	2	multigravida	2	2 or more	2	3	No	0	1	No	0	No	2	No	0	No	0	No	0	Nil	none	2	Yes	1	No	0	11.1	80	33.5	0		0	0	0	Hematics	1	0
1	3	0	nulliparity	1	1	primigravida	1	2 or more	2	3	No	0	1	No	0	No	2	No	0	No	0	No	0	Nil	none	2	Yes	1	Yes	1	12.5	92.4	40.1	0		0	0	0	Hematics	1	0
0	3	3	low multiparity	2	4	multigravida	2	2 or more	2	3	No	0	1	No	0	Yes	1	No	0	No	0	Yes	1	Rvd-r	Rvd-R	1	Yes	1	Yes	1	8.1	76.8	28.5	1	2	0	1	0	Hematics	1	0
0	3	1	low multiparity	2	2	multigravida	2	2 or more	2	3	No	0	1	No	0	Yes	1	No	0	No	0	No	0	Nil	none	2	Yes	1	Yes	1	11.8	77.1	35.2	0		0	0	0	Hematics	1	0
0	2	2	low multiparity	2	3	multigravida	2	2 or more	2	3	No	0	1	No	0	Yes	1	No	0	No	0	Yes	1	Nil	none	2	Yes	1			11.6	81	33.4	0		0	0	0	Hematics	1	0
0	3	0	nulliparity	1	1	primigravida	1	Less 2	1	3	No	0	1	No	0	No	2	No	0	No	0	No	0	Nil	none	2	Yes	1	Yes	1	12.4	90.4	35.8	0		0	0	0	Hematics	1	0
0	3	0	nulliparity	1	1	primigravida	1	Less 2	1	3	No	0	1	No	0	No	2	No	0	No	0	No	0	Nil	none	2	Yes	1	Yes	1	12.8	94.2	40.6	0		0	0	0	Hematics	1	0
0	3	5	grand multiparity	3	6	multigravida	2	2 or more	2	3	No	0	1	No	0	Yes	1	No	0	No	0	Yes	1	Nil	none	2	Yes	1	Yes	1	10.5	78.2	31	1	1	1	0	0	Hematics	1	0
1	3	1	low multiparity	2	2	multigravida	2	2 or more	2	3	No	0	1	No	0	No	2	No	0	No	0	No	0	Nil	none	2	Yes	1	Yes	1	11.9	80.6	33.4	0		0	0	0	Hematics	1	0
0	3	0	nulliparity	1	1	primigravida	1	Less 2	1	3	No	0	1	No	0	No	2	No	0	No	0	No	0	Nil	none	2	Yes	1	Yes	1	12.4	92.5	43	0		0	0	0	Hematics	1	0
0	3	3	low multiparity	2	4	multigravida	2	2 or more	2	3	No	0	1	Yes	1	Yes	1	No	0	No	0	Yes	1	Rvd-r	Rvd-R	1	Yes	1	No	0	8.2	70	28	1	2	0	1	0	Hematics	1	0
0	3	1	low multiparity	2	2	multigravida	2	2 or more	2	3	No	0	1	No	0	No	2	No	0	No	0	No	0	Nil	none	2	Yes	1	Yes	1	10.6	79	31.2	1	1	1	0	0	Hematics	1	0
0	3	0	nulliparity	1	1	primigravida	1	Less 2	1	3	No	0	1	No	0	No	2	No	0	No	0	No	0	Nil	none	2	No	0	No	0	12.3	81.5	32.6	0		0	0	0	Hematics	1	0
0	2	1	low multiparity	2	2	multigravida	2	2 or more	2	3	No	0	1	No	0	Yes	1	No	0	No	0	No	0	Nil	none	2	Yes	1	Yes	1	11.3	78	34.6	0		0	0	0	Hematics	1	0
1	3	3	low multiparity	2	4	multigravida	2	2 or more	2	3	No	0	1	No	0	No	2	No	0	No	0	Yes	1	Nil	none	2	Yes	1	Yes	1	10.2	78.4	30.6	1	1	1	0	0	Hematics	1	0
0	3	0	nulliparity	1	1	primigravida	1	Less 2	1	3	No	0	1	No	0	No	2	No	0	No	0	No	0	Nil	none	2	Yes	1	Yes	1	11.5	80	33	0		0	0	0	Hematics	1	0
0	3	0	nulliparity	1	1	primigravida	1	Less 2	1	3	No	0	1	No	0	No	2	No	0	No	0	No	0	Nil	none	2	Yes	1	Yes	1	12.2	8294	32.4	0		0	0	0	Hematics	1	0
1	3	0	nulliparity	1	1	primigravida	1	Less 2	1	3	No	0	1	No	0	No	2	No	0	No	0	No	0	Nil	none	2	Yes	1	Yes	1	11.6	82	35.9	0		0	0	0	Hematics	1	0
0	2	1	low multiparity	2	2	multigravida	2	2 or more	2	3	No	0	1	No	0	Yes	1	No	0	No	0	No	0	Rvd-r	Rvd-R	1	Yes	1	Yes	1	10.3	78	30.8	1	1	1	0	0	Hematics	1	0
0	3	2	low multiparity	2	3	multigravida	2	2 or more	2	3	No	0	1	No	0	Yes	1	No	0	No	0	No	0	Nil	none	2	Yes	1	No	0	11	81.1	33.6	0		0	0	0	Hematics	1	0
0	3	0	nulliparity	1	1	primigravida	1	Less 2	1	3	No	0	1	No	0	No	2	No	0	No	0	No	0	Nil	none	2	Yes	1	Yes	1	12.6	89.9	40.5	0		0	0	0	Hematics	1	0
0	3	5	grand multiparity	3	6	multigravida	2	2 or more	2	3	No	0	1	No	0	Yes	1	No	0	No	0	No	0	Nil	none	2	Yes	1	Yes	1	10.8	79.4	33.5	1	1	1	0	0	Hematics	1	0
